# Supplementary material for: Establishment of the immunological self in juvenile Patiria pectinifera post-metamorphosis
Source: Front Immunol. 2022 Dec 6;13:1056027. doi: 10.3389/fimmu.2022.1056027 (PMC9763293; doi:10.3389/fimmu.2022.1056027)
Supplement: Supplementary file 5 [file Table_1.xlsx]

## Sheet: Sheet1
Supplementary Table 1: Details of preliminary metamorphosis–inducing experiment in chimeric larvae
Chimera	Developed into juvenile	2 week–old juvenile
Sibling chimeras	10	10
Allogeneic chimeras	10	0
Numbers represent the number of individuals in each category. All allogeneic chimeras died within two weeks.
